# Supplementary material for: Global Dermatophyte Infections Linked to Human and Animal Health: A Scoping Review
Source: Microorganisms. 2025 Mar 3;13(3):575. doi: 10.3390/microorganisms13030575 (PMC11945039; doi:10.3390/microorganisms13030575)
Supplement: Supplementary file 1 [file microorganisms-13-00575-s001.zip]

Archive with 1 entries (1 files):
- microorganisms-3486806-supplementary.pdf
